# Supplementary material for: Bioluminescent Ross River Virus Allows Live Monitoring of Acute and Long-Term Alphaviral Infection by In Vivo Imaging
Source: Viruses. 2019 Jun 27;11(7):584. doi: 10.3390/v11070584 (PMC6669695; doi:10.3390/v11070584)
Supplement: Supplementary file 1 [file viruses-11-00584-s001.zip]

Archive with 12 entries (11 files):
- Caption supplementary material.docx
- S5-Fig.pptx
- S1_Fig.tiff
- S2_Fig.tiff
- S3_Fig.tiff
- S4.avi
- __MACOSX/
- __MACOSX/._Caption supplementary material.docx
- __MACOSX/._S1_Fig.tiff
- __MACOSX/._S2_Fig.tiff
- __MACOSX/._S3_Fig.tiff
- __MACOSX/._S4.avi
